# Supplementary material for: Optimising reporting of adverse events following immunisation by healthcare workers in Ghana: A qualitative study in four regions
Source: PLoS One. 2022 Dec 20;17(12):e0277197. doi: 10.1371/journal.pone.0277197 (PMC9767370; doi:10.1371/journal.pone.0277197)
Supplement: S1 Data — (ZIP) [file pone.0277197.s001.zip]

Archive with 21 entries (20 files):
- Minimal data/
- Minimal data/S5 Why caregivers don't report.docx
- __MACOSX/Minimal data/._S5 Why caregivers don't report.docx
- Minimal data/S7 Receipt of Feedback on AEFI reports.docx
- __MACOSX/Minimal data/._S7 Receipt of Feedback on AEFI reports.docx
- Minimal data/S8 Giving feedback on AEFI reports.docx
- __MACOSX/Minimal data/._S8 Giving feedback on AEFI reports.docx
- Minimal data/S6 Why health care workers don't report AEFIs.docx
- __MACOSX/Minimal data/._S6 Why health care workers don't report AEFIs.docx
- Minimal data/S2. AEFI data storage.docx
- __MACOSX/Minimal data/._S2. AEFI data storage.docx
- Minimal data/S9 Suggestions to improve AEFI reporting_health workers.docx
- __MACOSX/Minimal data/._S9 Suggestions to improve AEFI reporting_health workers.docx
- Minimal data/S4 Suggestions for training.docx
- __MACOSX/Minimal data/._S4 Suggestions for training.docx
- Minimal data/S1 How best to provide trainings.docx
- __MACOSX/Minimal data/._S1 How best to provide trainings.docx
- Minimal data/S3 Training on AEFI.docx
- __MACOSX/Minimal data/._S3 Training on AEFI.docx
- Minimal data/S10 Suggestions to improve over all reporting.docx
- __MACOSX/Minimal data/._S10 Suggestions to improve over all reporting.docx
